# Supplementary material for: Heat-Induced Changes in κ-Carrageenan-Containing Chocolate-Flavoured Milk Protein Concentrate Suspensions under Controlled Shearing
Source: Foods. 2023 Dec 7;12(24):4404. doi: 10.3390/foods12244404 (PMC10742440; doi:10.3390/foods12244404)
Supplement: Supplementary file 1 [file foods-12-04404-s001.zip]

Archive with 1 entries (1 files):
- foods-2745794-supplementary.pdf
